# Supplementary material for: Intramuscular [18F]F-FDG Administration for Successful PET Imaging of Golden Hamsters in a Maximum Containment Laboratory Setting
Source: Viruses. 2022 Nov 11;14(11):2492. doi: 10.3390/v14112492 (PMC9695137; doi:10.3390/v14112492)
Supplement: Supplementary file 1 [file viruses-14-02492-s001.zip]

Archive with 3 entries (3 files):
- Viruses-1794183_Video S2. Residual [18F]F-FDG activity at the injection site in the IM group.avi
- viruses-1974183-supplementary-Figure and video.pdf
- Viruses-1974183_Video S1. [18F]F-FDG extravasation in the IV group.avi
